# Supplementary material for: MAPK-dependent hormonal signaling plasticity contributes to overcoming Bacillus thuringiensis toxin action in an insect host
Source: Nat Commun. 2020 Jun 12;11:3003. doi: 10.1038/s41467-020-16608-8 (PMC7293236; doi:10.1038/s41467-020-16608-8)
Supplement: Supplementary file 4 — Source Data [file 41467_2020_16608_MOESM4_ESM.xlsx]

## Sheet: Figure 1c
	Genes	DBM1Ac-S	DBM1Ac-R	NIL-R	SZ-R	SH-R			DBM1Ac-S	DBM1Ac-R	NIL-R	SZ-R	SH-R
	PxAPN1	1	-7.0922	-10.3093	-4.01606	-15.1515		PxAPN1								15～
	PxAPN3a	1	-5.78035	-6.80272	-2.89855	-5.61798		PxAPN3a								12～15
	PxAPN4a	1	-1.40252	1.164	-1.29366	-1.09649		PxAPN4a								9～12
	PxAPN4b	1	-1.58983	1.428	-1.30548	-1.24378		PxAPN4b								6～9
	PxAPN5	1	16.001	18.519	12.56	12.988		PxAPN5								3～6
	PxAPN6	1	7.504	8.43	4.802	6.872		PxAPN6								1.5～3
	PxAPN8	1	-1.78253	-1.00503	-1.45985	-1.56006		PxAPN8								1～1.5
	PxAPN2	1	-2.2779	-1.38696	-1.61551	-2.15983		PxAPN2								1/1.5～1
	PxAPN11	1	1.581	1.217	1.485	1.08		PxAPN11								1/3～1/1.5
	PxAPN12	1	1.11	-3.861	1.64	-3.48432		PxAPN12								1/6～1/3
	PxAPN13	1	-1.13895	1.01	-12.8205	-25.641		PxAPN13								1/9～1/6
	PxAPA	1	-76.9231	-1.10742	-4.58716	-4.62963		PxAPA								1/12～1/9
	PxPSA	1	1.336	-1.03093	-1.07643	-7.14286		PxPSA								1/15～1/12
	PxAPN7	1	-2.24719	-1.65563	-1.47493	-2.61097		PxAPN7								1/15～
	PxAPN9	1	3.048	2.867	2.725	2.282		PxAPN9
	PxAPN10	1	-1.98413	-1.86567	1.296	1.082		PxAPN10
	PxIRAP	1	3.39	-1.79856	3.374	-1.76678		PxIRAP

## Sheet: Figure 1d
	APNs	Strains	Relative band intensity (APN/β-actin)			Mean	SE
			Bio repeat 1	Bio repeat 2	Bio repeat 3
	PxAPN1	DBM1Ac-S	1.02072	1.05127	0.928015	1	0.0370569
		DBM1Ac-R	0.184091	0.166123	0.127675	0.159297	0.0166398
		NIL-R	0.0806579	0.163249	0.122684	0.122197	0.0238432
		SZ-R	0.264543	0.287835	0.215381	0.255919	0.0213555
		SH-R	0.0847536	0.0827692	0.0740622	0.0805283	0.00328342
	PxAPN3a	DBM1Ac-S	1.04102	0.957196	1.00178	1	0.0242143
		DBM1Ac-R	0.369453	0.308664	0.320375	0.332831	0.0186207
		NIL-R	0.189699	0.206044	0.311325	0.23569	0.0381111
		SZ-R	0.429946	0.539117	0.463044	0.477369	0.0323188
		SH-R	0.246834	0.207195	0.261511	0.238513	0.0162222

## Sheet: Figure 2b
	Cry1Ac concentration (nM)	Viable cells (%)
		Control		NON		PxAPN1		PxAPN3a		PxAPN5		PxAPN6
		Mean	SE	Mean	SE	Mean	SE	Mean	SE	Mean	SE	Mean	SE
	0	100	3.0985	100	3.6786	100	4.6421	100	4.1514	100	1.1749	100	1.2335
	0.1	105.002	0.9922	95.5614	2.0918	90.307	1.8775	88.2182	3.0285	96.4674	1.6344	98.2634	3.4595
	0.5	101.609	0.7578	104.213	3.3336	87.8136	1.6374	86.9118	1.2263	99.7283	1.4068	95.8092	1.4997
	1	98.6398	2.3244	105.568	3.4688	87.2448	2.5144	87.4924	0.8192	108.084	1.0537	94.3661	1.9826
	5	99.1078	1.7957	100.389	2.7426	85.0242	2.1605	86.9481	1.709	100.747	1.475	94.0236	2.0479
	10	97.6744	1.0507	100.927	2.0254	85.2813	1.1426	86.1377	1.2763	97.2147	0.5898	93.616	2.4185
	50	95.2757	2.0023	101.433	2.2714	83.3022	1.9156	84.5288	1.5235	99.1168	1.1982	91.8875	1.0423
	100	99.8537	3.3458	102.679	2.2221	84.1515	1.6456	77.7791	2.94	105.91	2.1679	92.7517	1.2804
	500	95.4658	2.3334	101.861	2.6587	80.3335	2.6009	78.1057	4.3801	109.035	2.1415	91.3331	2.4291
	1000	96.1679	1.8351	102.032	1.7871	76.3675	2.2036	73.7148	1.4541	109.511	1.9866	92.4745	2.217

## Sheet: Figure 2c
	dsPxAPN1	0 h	24 h	48 h	72 h	96 h	120 h
	PxAPN1	1	-2.13334	-10.3535	-6.78392	-5.44132	-3.90325										1/1.5～1
	PxAPN3a	1	1.17443	-1.15262	1.05982	-1.10144	-1.05221										1/3～1/1.5
	PxAPN5	1	1.13525	1.00857	1.0655	-1.10932	-1.06056										1/6～1/3
	PxAPN6	1	-1.07315	-1.06859	1.05226	1.08244	-1.09918										1/9～1/6
	dsPxAPN3a	0 h	24 h	48 h	72 h	96 h	120 h		0 h	24 h	48 h	72 h	96 h	120 h			1/12～1/9
	PxAPN1	1	-1.08886	1.15414	-1.15414	1.0338	-1.03227										1/15～1/12
	PxAPN3a	1	-2.39184	-11.9297	-10.1034	-11.1664	-6.19898
	PxAPN5	1	-1.08546	1.04974	-1.095	1.03681	-1.04084
	PxAPN6	1	1.2356	1.0679	-1.10482	-1.0487	1.02139

## Sheet: Figure 2d
	Strain	Bioassay time	Cry1Ac concentrations	Treatments	Larval mortality (%)			Mean	SE
					Bio repeat 1	Bio repeat 2	Bio repeat 3
	DBM1Ac-S	72 h	1 mg/L (LC50 value)	Buffer	35	55	65	51.6667	8.81917
				dsEGFP	35	60	55	50	7.63763
				dsPxAPN1	10	15	25	16.6667	4.40959
				dsPxAPN3a	20	10	10	13.3333	3.33333
				dsMultigenes	15	5	5	8.33333	3.33333
			2 mg/L (LC90 value)	Buffer	85	100	100	95	5
				dsEGFP	95	100	100	98.3333	1.66667
				dsPxAPN1	45	30	45	40	5
				dsPxAPN3a	35	25	40	33.3333	4.40959
				dsMultigenes	20	15	20	18.3333	1.66667

## Sheet: Figure 2e
	Strains	Na	LC50 (95% CL)b	Slope ± SE	χ2 (df)c	RRd
	DBM1Ac-S	210	0.749 (0.602-0.943)	2.381 ± 0.282	1.382 (5)	1
	APN1KO	210	346.964 (275.982-445.760)	2.342 ± 0.288	2.087 (5)	463.236
	APN3aKO	210	259.339 (194.886-333.102)	2.427 ± 0.361	1.819 (5)	346.247
	NIL-R	210	3882.509 (2750.503-5889.961)	2.310 ± 0.292	6.302 (5)	5183.59
	aNumber of larvae tested (larvae of the control group not included).
	bConcentration of toxin (mg/L) killing 50% of larvae and its 95% confidence limits (CL).
	cChi-square value and degrees of freedom (df) as calculated by Polo Plus 2.0.
	dRR: Relative resistance ratio calculated as LC50 of resistant divided by LC50 of DBM1Ac-S.

## Sheet: Figure 2f
	Strainsa	Survival rate (%)b
	DBM1Ac-S	0
	NIL-R	100
	APN1KO	98
	APN3aKO	96
	DBM1Ac-S × NIL-R	15
	DBM1Ac-S × APN1KO	16
	DBM1Ac-S × APN3aKO	12
	APN1KO × APN3aKO	10
	NIL-R × APN1KO	13
	NIL-R × APN3aKO	15
	aMass crosses (50 males and 50 females) were conducted among DBM1Ac-S, APN1KO, APN3aKO and NIL-R strains.
	bThe sample size to obtain the survival rate was 50 larvae for each strain and 100 larvae for each F1 progeny.

## Sheet: Figure 3
	F1 generation
	Untreated	PxAPN1	PxAPN3a	PxAPN5	PxAPN6
	1	0.763262	0.988114	17.7623	6.88401
	2	0.816344	0.885614	22.7967	8.19788
	3	0.881022	0.930288	20.1506	6.733
	4	0.919709	0.731409	17.0506	7.88576
	5	0.806223	0.86799	16.4812	9.44303
	6	0.952803	0.832631	20.9336	7.52791
	7	0.841042	0.726357	19.4912	8.39919
	8	0.786354	0.921305	23.2595	9.96763
	Backcross family a
	Untreated	PxAPN1	PxAPN3a	PxAPN5	PxAPN6
	A1	0.855743	1.16534	18.0979	8.18085
	A2	0.100778	0.834365	9.89534	5.0639
	A3	1.03544	0.193278	31.336	14.8681
	A4	0.0946831	0.852487	15.7006	7.63829
	A5	1.21356	0.953133	27.9495	13.654
	A6	0.140754	0.134974	17.4814	9.21031
	A7	0.0540429	0.0909836	7.17386	6.82699
	A8	0.873724	0.16491	6.21498	5.79276
	A9	0.0651654	1.07085	16.8976	4.08193
	A10	0.797331	0.214753	22.7967	4.27004
	A11	0.0984988	0.727364	18.9451	9.31948
	A12	0.719093	0.137333	19.4507	7.82586
	A13	0.133069	0.139057	34.6973	13.7299
	A14	1.02331	0.762997	44.9344	8.93985
	A15	1.17304	0.0532159	18.0979	14.1453
	A16	0.0752195	0.86319	11.2336	7.8042
	A17	0.0395892	0.102575	20.3048	3.46355
	A18	1.35872	1.32754	36.6248	12.0608
	Cry1Ac treated	PxAPN1	PxAPN3a	PxAPN5	PxAPN6
	A1	0.11074	0.232733	21.8983	11.3235
	A2	0.105788	0.150804	23.7483	6.44085
	A3	0.0605491	0.141586	10.1173	7.39346
	A4	0.0772806	0.0665116	14.5279	3.85906
	A5	0.0592209	0.0896067	12.3441	11.7228
	A6	0.087247	0.126723	37.7067	9.65482
	A7	0.0993215	0.143165	18.8795	10.3048
	A8	0.131328	0.101796	17.1098	8.45175
	A9	0.0776565	0.194353	35.648	10.8924
	A10	0.105862	0.136007	27.9495	5.57608
	A11	0.0358782	0.176746	31.5321	6.49464
	A12	0.0415286	0.125325	32.8484	13.0706
	Backcross family b
	Untreated	PxAPN1	PxAPN3a	PxAPN5	PxAPN6
	B1	0.780922	0.146986	15.8318	6.54889
	B2	0.892083	0.885614	10.4668	3.5832
	B3	0.13872	0.774722	20.7315	9.23588
	B4	0.0608436	0.121814	32.3961	7.47073
	B5	0.057442	0.0740042	17.7132	13.7585
	B6	1.02758	1.05172	19.1431	4.80072
	B7	1.16413	1.39837	37.4982	8.10746
	B8	1.27302	0.164681	22.9075	4.68241
	B9	0.936435	0.200928	8.29217	4.53546
	B10	0.142423	0.923862	10.7313	7.76104
	B11	0.0714585	1.19976	18.9451	8.79845
	B12	0.840459	0.137333	11.0636	14.5935
	B13	0.107936	1.03652	33.9832	13.6351
	B14	0.039343	0.146173	36.6502	4.03691
	B15	1.3559	0.230806	24.0298	8.32384
	B16	0.0526381	0.0822267	17.0979	7.37299
	B17	0.97959	1.09943	30.8404	12.4861
	B18	0.156177	0.784448	18.6584	9.28081
	Cry1Ac treated	PxAPN1	PxAPN3a	PxAPN5	PxAPN6
	B1	0.0823122	0.130195	16.4926	7.96266
	B2	0.0696009	0.0888644	20.6311	5.77672
	B3	0.138049	0.0775758	10.7984	4.40533
	B4	0.0480357	0.175647	31.9723	6.24305
	B5	0.0702309	0.165827	23.3241	10.7947
	B6	0.06503	0.111009	18.9057	13.466
	B7	0.127649	0.191412	34.6732	9.29368
	B8	0.0807301	0.180085	11.9319	10.5287
	B9	0.0464316	0.222635	15.8647	7.73419
	B10	0.0917117	0.0934119	8.31519	4.22587
	B11	0.133995	0.128047	38.9284	9.48239
	B12	0.0705725	0.105459	31.7735	11.4736

## Sheet: Figure 4a
	NIL-R
	Genes	0 h	24 h	48 h	72 h	96 h	120 h			0 h	24 h	48 h	72 h	96 h	120 h
	PxMAP4K4	1	-1.62367	-2.28875	-1.78475	-1.12076	1.00055		PxMAP4K4
	PxAPN1	1	2.18848	4.67768	4.03331	1.85492	0.99794		PxAPN1
	PxAPN3a	1	2.00788	3.14075	2.33992	1.51035	0.993847		PxAPN3a									4～8
	PxAPN5	1	-2.76983	-7.52997	-3.48526	-1.42973	1.01681		PxAPN5									2～4
	PxAPN6	1	-1.93894	-3.94386	-2.47803	-1.30628	0.999388		PxAPN6									1.5～2
	PxmALP	1	1.67329	2.13929	1.73878	1.35089	1.1935		PxmALP									1～1.5
	PxABCB1	1	1.75545	2.61541	1.98671	1.46301	0.984089		PxABCB1									1/1.5～1
	PxABCC1	1	-1.64885	-3.52146	-2.41403	-1.36493	1.01663		PxABCC1									1/2～1/1.5
	PxABCC2	1	2.47676	4.80037	3.43045	1.73995	1.0362		PxABCC2									1/4～1/2
	PxABCC3	1	1.89395	2.463	1.99442	1.27675	0.990393		PxABCC3									1/8～1/4
	PxABCG1	1	2.21628	4.39155	4.00805	1.66011	1.03748		PxABCG1

## Sheet: Figure 4b
	Strain	Bioassay time	Cry1Ac concentrations	Treatments	Larval mortality (%)			Mean	SE
					Bio repeat 1	Bio repeat 2	Bio repeat 3
	NIL-R	72 h	1000 mg/L (LC10 value)	Buffer	5	10	15	10	2.88675
				dsEGFP	20	5	10	11.6667	4.40959
				dsPxMAP4K4	65	75	90	76.6667	7.26483
			0 mg/L	dsPxMAP4K4	5	0	5	3.33333	1.66667

[truncated: 24 more sheets: Figure 5b, Figure 5c, Figure 5d, Figure 5e, Figure 5f, Figure 6a, Figure 6b, Figure 6c, Figure 6d, Figure 6e, Figure 6f, Figure 6g, Figure 7b-i, Figure 7k-r, Figure 8, Supplementary Figure 1a, Supplementary Figure 2a, Supplementary Figure 2b, Supplementary Figure 3a, Supplementary Figure 3b …]
